# Supplementary material for: Healthcare Providers and Caregivers’ Perspectives on the Quality of Child Health Services in Urban Indonesia: A Mixed-Methods Study
Source: Int J Environ Res Public Health. 2021 Jul 29;18(15):8047. doi: 10.3390/ijerph18158047 (PMC8345802; doi:10.3390/ijerph18158047)
Supplement: Supplementary file 1 [file ijerph-18-08047-s001.zip]

Archive with 1 entries (1 files):
- ijerph-1312656-supplementary.pdf
